# Supplementary material for: Development of an UV−Resistant Multilayer Film with Enhanced Compatibility between Carboxymethyl Cellulose and Polylactic Acid via Incorporation of Tannin and Ferric Chloride
Source: Molecules. 2024 Jun 13;29(12):2822. doi: 10.3390/molecules29122822 (PMC11206243; doi:10.3390/molecules29122822)
Supplement: Supplementary file 1 [file molecules-29-02822-s001.zip]

Archive with 1 entries (1 files):
- molecules-3035552-supplementary.pdf
